# Supplementary material for: ﻿A new species of the Cymbasoma longispinosum species-group (Copepoda, Monstrilloida) from the northern South China Sea
Source: Zookeys. 2025 Dec 15;1264:95–108. doi: 10.3897/zookeys.1264.161966 (PMC12723399; doi:10.3897/zookeys.1264.161966)
Supplement: XML Treatment for Cymbasoma stricturum [file zookeys.1264.161966-treatment1.xml]

<!DOCTYPE tp:taxon-treatment
  PUBLIC "-//TaxonX//DTD Taxonomic Treatment Publishing DTD v0 20100105//EN" "tax-treatment-NSO.dtd">
<tp:taxon-treatment xmlns:tp="http://www.plazi.org/taxpub"><tp:treatment-meta><kwd-group><label>Taxon classification</label><kwd>
                <named-content content-type="kingdom">Animalia</named-content>
              </kwd><kwd>
                <named-content content-type="order">Monstrilloida</named-content>
              </kwd><kwd>
                <named-content content-type="family">Monstrillidae</named-content>
              </kwd></kwd-group><mixed-citation publication-type="journal"><person-group><name><surname>Zhou</surname><given-names>Zhiqian</given-names></name><name><surname>Lai</surname><given-names>Yanjiao</given-names></name><name><surname>Lian</surname><given-names>Xiping</given-names></name><name><surname>Tan</surname><given-names>Yehui</given-names></name><name><surname>Shi</surname><given-names>Wei</given-names></name></person-group><article-title>﻿A new species of the <italic><tp:taxon-name><tp:taxon-name-part taxon-name-part-type="genus" reg="Cymbasoma">Cymbasoma</tp:taxon-name-part> <tp:taxon-name-part taxon-name-part-type="species" reg="longispinosum">longispinosum</tp:taxon-name-part></tp:taxon-name></italic> species-group (<tp:taxon-name><tp:taxon-name-part taxon-name-part-type="subclass">Copepoda</tp:taxon-name-part></tp:taxon-name>, <tp:taxon-name><tp:taxon-name-part taxon-name-part-type="order">Monstrilloida</tp:taxon-name-part></tp:taxon-name>) from the northern South China Sea</article-title><source>Zookeys</source><day>15</day><month>12</month><year>2025</year><volume>1264</volume><fpage>95</fpage><lpage>108</lpage><pub-id pub-id-type="doi">10.3897/zookeys.1264.161966</pub-id></mixed-citation></tp:treatment-meta><tp:nomenclature><label>﻿</label><tp:taxon-name><object-id xmlns:xlink="http://www.w3.org/1999/xlink" content-type="arpha" xlink:type="simple">99783663-7C94-596E-A343-10DB74BBB280</object-id>
              <tp:taxon-name-part taxon-name-part-type="genus" reg="Cymbasoma">Cymbasoma</tp:taxon-name-part>
              <tp:taxon-name-part taxon-name-part-type="species" reg="stricturum">stricturum</tp:taxon-name-part>
              <object-id xmlns:xlink="http://www.w3.org/1999/xlink" content-type="zoobank" xlink:type="simple">https://zoobank.org/AD1FE586-06E3-4900-AEBC-9A59A9C28FB9</object-id>
            </tp:taxon-name><tp:taxon-status xmlns:xlink="http://www.w3.org/1999/xlink" xlink:type="simple">sp. nov.</tp:taxon-status><xref ref-type="fig" rid="F2">Figs 2</xref><xref ref-type="fig" rid="F3">, 3</xref><xref ref-type="fig" rid="F4">, 4</xref><xref ref-type="table" rid="T1">, Tables 1</xref><xref ref-type="table" rid="T2">, 2</xref></tp:nomenclature><tp:treatment-sec sec-type="type material" id="SECID0EOJAC"><title>Type material.</title><p><bold><italic>Holotype</italic></bold>: adult female (<abbrev xmlns:xlink="http://www.w3.org/1999/xlink" xlink:title="South China Sea marine biodiversity collections, Chinese Academy of Sciences" id="ABBRID0EZJAC" xlink:type="simple">SCSMBC</abbrev> 240260); Yanjiao Lai leg.; 7 February 2025; partially dissected, formaldehyde preserved.</p></tp:treatment-sec><tp:treatment-sec sec-type="type locality" id="SECID0E4JAC"><title>Type locality.</title><p>China • Guangdong Province; coast near Shenzhen; <named-content xmlns:xlink="http://www.w3.org/1999/xlink" content-type="dwc:verbatimCoordinates" xlink:type="simple"><named-content content-type="geo-json" specific-use="{&#34;type&#34;:&#34;Point&#34;,&#34;coordinates&#34;:[113.934500,22.484306]}" id="NCID0EGKAC" xlink:type="simple">22°29'3.5"N, 113°56'4.2"E</named-content></named-content>; depth 5 m.</p></tp:treatment-sec><tp:treatment-sec sec-type="etymology" id="SECID0ELKAC"><title>Etymology.</title><p>The new species name is derived from the Latin noun <italic>strictūra</italic>, meaning “constriction” or “narrowing,” in reference to the characteristic constricted region of the cephalothorax in the new species. The neuter ending –<italic>um</italic> is adopted (<italic>stricturum</italic>) to agree with the neuter gender of the generic name <italic><tp:taxon-name><tp:taxon-name-part taxon-name-part-type="genus" reg="Cymbasoma">Cymbasoma</tp:taxon-name-part></tp:taxon-name></italic>. The proposed Chinese name is “缩缢舟形怪水蚤”.</p></tp:treatment-sec><tp:treatment-sec sec-type="diagnosis" id="SECID0E5KAC"><title>Diagnosis.</title><p>Female <italic><tp:taxon-name><tp:taxon-name-part taxon-name-part-type="genus" reg="Cymbasoma">Cymbasoma</tp:taxon-name-part></tp:taxon-name></italic> having the cephalothorax distinctly constricted laterally and ventrally at the anterior 2/5, bearing distinctive transverse belt-like striae at the same level; two pairs of well-developed nipple-like processes on anterior dorsal surface, both bearing shallow concentric reticulation (faintly visible but discernible upon specimen tilting). Antennule 4-segmented, short, and extending downwards, reaching 17.7% of total body length. Swimming legs 1–4 and leg 5 with well-developed plumose setae. Genital double-somite bearing transverse pattern of deep cuticular ridges on proximal dorsal surface. Caudal ramus rectangular, 1.3 times as long as wide, armed with three subequally long lightly setulated caudal setae. Ovigerous spines paired, long, 1.7 times as long as body length, spines proximally fused, with bifurcation beyond distal margin of caudal rami.</p></tp:treatment-sec><tp:treatment-sec sec-type="description" id="SECID0ELLAC"><title>Description of adult female holotype.</title><p>Body elongate, with numerous oil droplets inside (Fig. <xref ref-type="fig" rid="F2">2A–C</xref>), 2.37 mm, measured from anterior end of cephalothorax to posterior margin of caudal rami, excluding antennules and caudal setae; cephalothorax (incorporating first pedigerous somite) mostly transparent, 1.70 mm long, representing 71% of total body length; oral papilla conical, straight, strongly protruding located ventrally at anterior 1/5 of cephalothorax (Fig. <xref ref-type="fig" rid="F2">2B</xref>); cephalothorax distinctly constricted at the anterior 2/5 in both dorsal and lateral views, bearing wide transverse belt of faint and shallow integumental striae (Figs <xref ref-type="fig" rid="F2">2A, B</xref>, <xref ref-type="fig" rid="F3">3A</xref>); pair of relatively large ocelli present, pigment cups moderately developed, medially conjoined, strongly pigmented; ventral cup indistinct; forehead flat, with conspicuous, medially convergent cuticular ridges between antennulary bases in dorsal view, bearing a pair of short, slender sensilla (Fig. <xref ref-type="fig" rid="F2">2A, B</xref>); esophagus within the cephalothorax, broad; ornamentation on anterior ventral surface: rounded cuticular protuberance and paired of simple, conical nipple-like processes between antennulary bases, without adjacent striae; a pair of well-developed nipple-like processes under antennulary bases, with conspicuous striae around (Fig. <xref ref-type="fig" rid="F3">3A, C</xref>); ornamentation on anterior dorsal surface: two pairs of well-developed nipple-like processes, both with faint and shallow concentric reticulation and three additional dorsal sensilla adjacent to these dorsal nipple-like processes (Fig. <xref ref-type="fig" rid="F3">3B–D</xref>).</p><fig id="F2" position="float" orientation="portrait"><object-id xmlns:xlink="http://www.w3.org/1999/xlink" content-type="doi" xlink:type="simple">10.3897/zookeys.1264.161966.figure2</object-id><object-id xmlns:xlink="http://www.w3.org/1999/xlink" content-type="arpha" xlink:type="simple">3E2D8D0C-EFFB-5E67-A526-99CF795C5ED1</object-id><label>Figure 2.</label><caption><p><italic><tp:taxon-name><tp:taxon-name-part taxon-name-part-type="genus" reg="Cymbasoma">Cymbasoma</tp:taxon-name-part> <tp:taxon-name-part taxon-name-part-type="species" reg="stricturum">stricturum</tp:taxon-name-part></tp:taxon-name></italic> sp. nov., female holotype. <bold>A.</bold> Habitus, dorsal; <bold>B.</bold> Habitus, lateral; <bold>C.</bold> Habitus, ventral; <bold>D.</bold> Distal of ovigerous spine, dorsal; <bold>E.</bold> Distal of ovigerous spine, lateral. <bold>A–C.</bold> Share the same scale bar; <bold>D, E.</bold> Share the same scale bar.</p></caption><graphic xmlns:xlink="http://www.w3.org/1999/xlink" xlink:href="zookeys-1264-095_article-161966__-g002.jpg" position="float" orientation="portrait" xlink:type="simple" id="oo_1492506.jpg"><uri content-type="original_file" xlink:type="simple">https://binary.pensoft.net/fig/1492506</uri></graphic></fig><fig id="F3" position="float" orientation="portrait"><object-id xmlns:xlink="http://www.w3.org/1999/xlink" content-type="doi" xlink:type="simple">10.3897/zookeys.1264.161966.figure3</object-id><object-id xmlns:xlink="http://www.w3.org/1999/xlink" content-type="arpha" xlink:type="simple">977E1076-7298-55F6-9D4C-B25FCFB0320B</object-id><label>Figure 3.</label><caption><p><italic><tp:taxon-name><tp:taxon-name-part taxon-name-part-type="genus" reg="Cymbasoma">Cymbasoma</tp:taxon-name-part> <tp:taxon-name-part taxon-name-part-type="species" reg="stricturum">stricturum</tp:taxon-name-part></tp:taxon-name></italic> sp. nov., female holotype. <bold>A.</bold> Cephalosome view, ventral; <bold>B.</bold> Anterior cephalothorax, emphasizing the striae of the surface, dorsal; <bold>C.</bold> Same, ventral; <bold>D.</bold> Same, lateral; <bold>E.</bold> Genital double and anal somites, lateral; <bold>F.</bold> Same, ventral; <bold>G.</bold> Same, lateral; <bold>H–K.</bold> Legs 1–4, nlp, nipple-like process. <bold>B–G.</bold> Share the same scale bar; <bold>H–K.</bold> Share the same scale bar.</p></caption><graphic xmlns:xlink="http://www.w3.org/1999/xlink" xlink:href="zookeys-1264-095_article-161966__-g003.jpg" position="float" orientation="portrait" xlink:type="simple" id="oo_1492507.jpg"><uri content-type="original_file" xlink:type="simple">https://binary.pensoft.net/fig/1492507</uri></graphic></fig><p>Antennule short, extending downwards (Fig. <xref ref-type="fig" rid="F4">4A, B</xref>), representing almost 18% of total body length and 25% of cephalothorax length; antennule 4-segmented; relative length of segments, from proximal to distal as: 18.5; 21.5; 14.2; 45.8 = 100. In terms of the pattern described by <xref ref-type="bibr" rid="B9">Grygier and Ohtsuka (1995)</xref> for female monstrilloid antennulary armature, setae (Roman numerals) and spines (Arabic numerals), element 1 present on first segment; elements 2d<sub>1</sub>, 2v<sub>1–3</sub>, and setae IId present on second segment. Third segment with elements 3, setae IIId, and IIIv. Fourth segment long, representing 45.8% of antennule length; segment bearing elements 4d<sub>1</sub>, 4d<sub>2</sub>, 4v<sub>1–3</sub>; elements 4v<sub>1</sub> well developed, thick, and remarkably long; setae IVd, IVv, Vv, Vm, and aesthetasc 4aes also present on same segment except Vd; element 5 spiniform, appressed in a subdistal position. Subterminal element 6<sub>1</sub>, 6aes present, element 6<sub>2</sub> absent, element b<sub>1–3</sub> branched and b<sub>4,5</sub> unbranched (Fig. <xref ref-type="fig" rid="F4">4A, B</xref>).</p><fig id="F4" position="float" orientation="portrait"><object-id xmlns:xlink="http://www.w3.org/1999/xlink" content-type="doi" xlink:type="simple">10.3897/zookeys.1264.161966.figure4</object-id><object-id xmlns:xlink="http://www.w3.org/1999/xlink" content-type="arpha" xlink:type="simple">DB554041-054B-5276-B4F3-A7AB71A00923</object-id><label>Figure 4.</label><caption><p><italic><tp:taxon-name><tp:taxon-name-part taxon-name-part-type="genus" reg="Cymbasoma">Cymbasoma</tp:taxon-name-part> <tp:taxon-name-part taxon-name-part-type="species" reg="stricturum">stricturum</tp:taxon-name-part></tp:taxon-name></italic> sp. nov., female holotype. <bold>A.</bold> Left antennule, in dorsal view but tilted little from the medial side; <bold>B.</bold> Right antennule, lateral. <bold>A, B.</bold> Share the same scale bar.</p></caption><graphic xmlns:xlink="http://www.w3.org/1999/xlink" xlink:href="zookeys-1264-095_article-161966__-g004.jpg" position="float" orientation="portrait" xlink:type="simple" id="oo_1492508.jpg"><uri content-type="original_file" xlink:type="simple">https://binary.pensoft.net/fig/1492508</uri></graphic></fig><p>Legs 1–4 (Fig. <xref ref-type="fig" rid="F3">3H–K</xref>) all with both endopod and exopod three-segmented; pedigerous somites 2–4 together accounting for 19.8% of total length in lateral view. Coxa without setae and lacking marginal rows of setae or spines. Basis not fully divided medially from coxa; basal seta of legs 3–4 with biserially plumose, that of leg 4 being thicker; seta on leg 3 being longest. Endopod segments 1–2 of legs 1–4 with swollen outer margins; exopod segment 3 of leg 1 and 3 bearing a small convex protuberance on outer margin. Ramus setae all biserially plumose except uniserially plumose outer seta on exopod segments 3; exopod segments 2–3 and endopod segments 1–2 with setules on outer margins (marked with an asterisk in Fig. <xref ref-type="fig" rid="F3">3H–K</xref>); outer distal spines on exopod segments 1 and 3 shorter than segments bearing them. Seta/spine armature of swimming legs 1–4 as in Table <xref ref-type="table" rid="T1">1</xref>.</p><table-wrap id="T1" position="float" orientation="portrait"><label>Table 1.</label><caption><p>Armature of legs 1–4 including coxa, basis, exopods, and endopods in <italic><tp:taxon-name><tp:taxon-name-part taxon-name-part-type="genus" reg="Cymbasoma">Cymbasoma</tp:taxon-name-part> <tp:taxon-name-part taxon-name-part-type="species" reg="stricturum">stricturum</tp:taxon-name-part></tp:taxon-name></italic> sp. nov. Roman numerals indicate numbers of spines, and Arabic numerals indicate numbers of setae.</p></caption><table id="TID0E4TAG" rules="all"><tbody><tr><th rowspan="1" colspan="1"/><th rowspan="1" colspan="1">Coxa</th><th rowspan="1" colspan="1">Basis</th><th rowspan="1" colspan="1">Endopod</th><th rowspan="1" colspan="1">Exopod</th></tr><tr><td rowspan="1" colspan="1">Leg 1</td><td rowspan="1" colspan="1">0-0</td><td rowspan="1" colspan="1">1-0</td><td rowspan="1" colspan="1">0-1; 0-1; 2,2,1</td><td rowspan="1" colspan="1">I-1; 0-1;I,2,2</td></tr><tr><td rowspan="1" colspan="1">Leg 2–4</td><td rowspan="1" colspan="1">0-0</td><td rowspan="1" colspan="1">1-0</td><td rowspan="1" colspan="1">0-1; 0-1; 1,2,2</td><td rowspan="1" colspan="1">I-1; 0-1;I,2,3</td></tr></tbody></table></table-wrap><p>Leg 5 bilobed, medially conjoined; inner (endopod) lobe rounded, not reaching the half-length of outer (exopod) lobe; outer lobe armed with two long setae apically and one subapical short seta, all heavily plumose; innermost seta relatively slender, shortest, not reaching the half-length of outer two (Fig. <xref ref-type="fig" rid="F3">3F, G</xref>).</p><p>Urosome consisting of three urosomites: fifth pedigerous somite, genital double-somite and anal somite, accounting for 10.5% of total body length, excluding caudal setae; length ratio of urosomites as: 43.3:34.4:22.3 (= 100); genital double-somite subquadrate, with transverse pattern of deep, transverse integumental ridges on proximal half of dorsal surface (Fig. <xref ref-type="fig" rid="F3">3E</xref>), ridges converging together in lateral surface (Fig. <xref ref-type="fig" rid="F3">3G</xref>); anal somite trapezoidal, smooth; Caudal rami subrectangular, 1.3 times as long as wide, armed with three subequally long lightly setulated caudal setae; ovigerous spines paired, 4.22 mm long, 1.7 times as long as body length (Fig. <xref ref-type="fig" rid="F2">2A–C</xref>); spines basally conjoined, individual spines arise beyond posterior margin of caudal rami (see the arrow in Fig. <xref ref-type="fig" rid="F3">3E–G</xref>); spines slender, straight at their base and along shaft, both with distally swollen sections and then tapering apically, one spine slightly shorter (Fig. <xref ref-type="fig" rid="F2">2D, E</xref>).</p></tp:treatment-sec><tp:treatment-sec sec-type="remarks" id="SECID0ESEAE"><title>Remarks.</title><p>The monstrilloid copepod described herein from the Pearl River estuary is assigned to the genus <italic><tp:taxon-name><tp:taxon-name-part taxon-name-part-type="genus" reg="Cymbasoma">Cymbasoma</tp:taxon-name-part></tp:taxon-name></italic> based on the presence of a single free somite between the caudal rami and the genital double-somite, and the caudal rami bearing only three setae (<xref ref-type="bibr" rid="B10">Huys and Boxshall 1991</xref>; <xref ref-type="bibr" rid="B1">Benz 2005</xref>; <xref ref-type="bibr" rid="B22">Suárez-Morales 2011</xref>). It is placed in the <italic><tp:taxon-name><tp:taxon-name-part taxon-name-part-type="genus" reg="Cymbasoma">Cymbasoma</tp:taxon-name-part> <tp:taxon-name-part taxon-name-part-type="species" reg="longispinosum">longispinosum</tp:taxon-name-part></tp:taxon-name></italic> species-group by its body proportions—specifically the elongate cephalothorax (65–71% of total body length), long, proximally fused ovigerous spines (1.7 times the body length), and the presence of conspicuous cuticular dorsal ornamentation on the genital double-somite (<xref ref-type="bibr" rid="B8">Grygier 1994</xref>; <xref ref-type="bibr" rid="B22">Suárez-Morales 2011</xref>; <xref ref-type="bibr" rid="B31">Üstün et al. 2014</xref>; <xref ref-type="bibr" rid="B30">Suárez-Morales et al. 2020</xref>).</p><p>Since the original description of <italic><tp:taxon-name><tp:taxon-name-part taxon-name-part-type="genus" reg="Cymbasoma">C.</tp:taxon-name-part> <tp:taxon-name-part taxon-name-part-type="species" reg="longispinosum">longispinosum</tp:taxon-name-part></tp:taxon-name></italic> s. str. from the English Channel (<xref ref-type="bibr" rid="B2">Bourne 1890</xref>), the nominal species has been reported worldwide (<xref ref-type="bibr" rid="B7">Giesbrecht 1893</xref>; Sars, 1921; <xref ref-type="bibr" rid="B17">Rose 1933</xref>; <xref ref-type="bibr" rid="B3">Dakin and Colefax 1940</xref>; <xref ref-type="bibr" rid="B33">Wilson 1950</xref>; <xref ref-type="bibr" rid="B15">Marques 1961</xref>; <xref ref-type="bibr" rid="B16">Martin-Thompson 1973</xref>; <xref ref-type="bibr" rid="B4">Dias 1996</xref>). However, subsequent studies revealed that some specimens initially identified as <italic><tp:taxon-name><tp:taxon-name-part taxon-name-part-type="genus" reg="Cymbasoma">C.</tp:taxon-name-part> <tp:taxon-name-part taxon-name-part-type="species" reg="longispinosum">longispinosum</tp:taxon-name-part></tp:taxon-name></italic> represent undescribed cryptic species, including <tp:taxon-name><tp:taxon-name-part taxon-name-part-type="genus" reg="Cymbasoma">C.</tp:taxon-name-part> <tp:taxon-name-part taxon-name-part-type="uncertainty-rank">cf.</tp:taxon-name-part> <tp:taxon-name-part taxon-name-part-type="species" reg="longispinosum">longispinosum</tp:taxon-name-part></tp:taxon-name> recorded from Brazil (<xref ref-type="bibr" rid="B5">Dias and Bonecker 2007</xref>; <xref ref-type="bibr" rid="B11">Leite et al. 2010</xref>; <xref ref-type="bibr" rid="B30">Suárez-Morales et al. 2020</xref>). These specimens exhibit subtle yet consistent differences (such as the proportions of the cephalothorax and genital double-somite), limited geographical distributions, and have consequently been classified under the <italic><tp:taxon-name><tp:taxon-name-part taxon-name-part-type="genus" reg="Cymbasoma">C.</tp:taxon-name-part> <tp:taxon-name-part taxon-name-part-type="species" reg="longispinosum">longispinosum</tp:taxon-name-part></tp:taxon-name></italic> species-group (<xref ref-type="bibr" rid="B30">Suárez-Morales et al. 2020</xref>).</p><p>Eight species belonging to this group have been recognized worldwide (Fig. <xref ref-type="fig" rid="F5">5</xref>), including <italic><tp:taxon-name><tp:taxon-name-part taxon-name-part-type="genus" reg="Cymbasoma">C.</tp:taxon-name-part> <tp:taxon-name-part taxon-name-part-type="species" reg="longispinosum">longispinosum</tp:taxon-name-part></tp:taxon-name></italic> (Bourne, 1890), <italic><tp:taxon-name><tp:taxon-name-part taxon-name-part-type="genus" reg="Cymbasoma">C.</tp:taxon-name-part> <tp:taxon-name-part taxon-name-part-type="species" reg="morii">morii</tp:taxon-name-part></tp:taxon-name></italic> Sekiguchi, 1982, <italic><tp:taxon-name><tp:taxon-name-part taxon-name-part-type="genus" reg="Cymbasoma">C.</tp:taxon-name-part> <tp:taxon-name-part taxon-name-part-type="species" reg="chelemense">chelemense</tp:taxon-name-part></tp:taxon-name></italic> Suárez-Morales &amp; Escamilla, 1997, <italic><tp:taxon-name><tp:taxon-name-part taxon-name-part-type="genus" reg="Cymbasoma">C.</tp:taxon-name-part> <tp:taxon-name-part taxon-name-part-type="species" reg="californiense">californiense</tp:taxon-name-part></tp:taxon-name></italic> Suárez-Morales &amp; Palomares-García, 1999, <italic><tp:taxon-name><tp:taxon-name-part taxon-name-part-type="genus" reg="Cymbasoma">C.</tp:taxon-name-part> <tp:taxon-name-part taxon-name-part-type="species" reg="janetae">janetae</tp:taxon-name-part></tp:taxon-name></italic> Mageed, 2010, <italic><tp:taxon-name><tp:taxon-name-part taxon-name-part-type="genus" reg="Cymbasoma">C.</tp:taxon-name-part> <tp:taxon-name-part taxon-name-part-type="species" reg="sinopense">sinopense</tp:taxon-name-part></tp:taxon-name></italic> Üstün, Terbiyik &amp; Suárez-Morales, 2014, <italic><tp:taxon-name><tp:taxon-name-part taxon-name-part-type="genus" reg="Cymbasoma">C.</tp:taxon-name-part> <tp:taxon-name-part taxon-name-part-type="species" reg="jinigudira">jinigudira</tp:taxon-name-part></tp:taxon-name></italic> Suárez-Morales &amp; McKinnon, 2016, and <italic><tp:taxon-name><tp:taxon-name-part taxon-name-part-type="genus" reg="Cymbasoma">C.</tp:taxon-name-part> <tp:taxon-name-part taxon-name-part-type="species" reg="belizense">belizense</tp:taxon-name-part></tp:taxon-name></italic> Suárez-Morales, Vásquez-Yeomans &amp; Santoya, 2020 (<xref ref-type="bibr" rid="B2">Bourne 1890</xref>; <xref ref-type="bibr" rid="B19">Sekiguchi 1982</xref>; <xref ref-type="bibr" rid="B24">Suárez-Morales and Escamilla 1997</xref>; <xref ref-type="bibr" rid="B29">Suárez-Morales and Palomares-García 1998</xref>; <xref ref-type="bibr" rid="B14">Mageed 2010</xref>; <xref ref-type="bibr" rid="B31">Üstün et al. 2014</xref>; <xref ref-type="bibr" rid="B26">Suárez-Morales and McKinnon 2016</xref>; <xref ref-type="bibr" rid="B30">Suárez-Morales et al. 2020</xref>). The present species, <italic><tp:taxon-name><tp:taxon-name-part taxon-name-part-type="genus" reg="Cymbasoma">C.</tp:taxon-name-part> <tp:taxon-name-part taxon-name-part-type="species" reg="stricturum">stricturum</tp:taxon-name-part></tp:taxon-name></italic> sp. nov., constitutes the ninth one.</p><fig id="F5" position="float" orientation="portrait"><object-id xmlns:xlink="http://www.w3.org/1999/xlink" content-type="doi" xlink:type="simple">10.3897/zookeys.1264.161966.figure5</object-id><object-id xmlns:xlink="http://www.w3.org/1999/xlink" content-type="arpha" xlink:type="simple">0A293862-47DA-55D8-B4B6-C3142B5642A5</object-id><label>Figure 5.</label><caption><p>Worldwide distribution of valid species of the <italic><tp:taxon-name><tp:taxon-name-part taxon-name-part-type="genus" reg="Cymbasoma">Cymbasoma</tp:taxon-name-part> <tp:taxon-name-part taxon-name-part-type="species" reg="longispinosum">longispinosum</tp:taxon-name-part></tp:taxon-name></italic> species-group. <italic><tp:taxon-name><tp:taxon-name-part taxon-name-part-type="genus" reg="Cymbasoma">C.</tp:taxon-name-part> <tp:taxon-name-part taxon-name-part-type="species" reg="longispinosum">longispinosum</tp:taxon-name-part></tp:taxon-name></italic> s.str. conforms with <xref ref-type="bibr" rid="B2">Bourne’s (1890)</xref> description; the Brazilian <tp:taxon-name><tp:taxon-name-part taxon-name-part-type="genus" reg="Cymbasoma">C.</tp:taxon-name-part> <tp:taxon-name-part taxon-name-part-type="uncertainty-rank">cf.</tp:taxon-name-part> <tp:taxon-name-part taxon-name-part-type="species" reg="longispinosum">longispinosum</tp:taxon-name-part></tp:taxon-name> is a tentative identification requiring further taxonomic verification (<xref ref-type="bibr" rid="B5">Dias and Bonecker 2007</xref>).</p></caption><graphic xmlns:xlink="http://www.w3.org/1999/xlink" xlink:href="zookeys-1264-095_article-161966__-g005.jpg" position="float" orientation="portrait" xlink:type="simple" id="oo_1492509.jpg"><uri content-type="original_file" xlink:type="simple">https://binary.pensoft.net/fig/1492509</uri></graphic></fig><p>The new species most closely resembles <italic><tp:taxon-name><tp:taxon-name-part taxon-name-part-type="genus" reg="Cymbasoma">C.</tp:taxon-name-part> <tp:taxon-name-part taxon-name-part-type="species" reg="morii">morii</tp:taxon-name-part></tp:taxon-name></italic>, <italic><tp:taxon-name><tp:taxon-name-part taxon-name-part-type="genus" reg="Cymbasoma">C.</tp:taxon-name-part> <tp:taxon-name-part taxon-name-part-type="species" reg="sinopense">sinopense</tp:taxon-name-part></tp:taxon-name></italic>, and <italic><tp:taxon-name><tp:taxon-name-part taxon-name-part-type="genus" reg="Cymbasoma">C.</tp:taxon-name-part> <tp:taxon-name-part taxon-name-part-type="species" reg="jinigudira">jinigudira</tp:taxon-name-part></tp:taxon-name></italic>, mainly by its relatively long cephalothorax (over 65% of body length) and ovigerous spines exceeding 150% of body length. <italic><tp:taxon-name><tp:taxon-name-part taxon-name-part-type="genus" reg="Cymbasoma">Cymbasoma</tp:taxon-name-part> <tp:taxon-name-part taxon-name-part-type="species" reg="stricturum">stricturum</tp:taxon-name-part></tp:taxon-name></italic> sp. nov. is readily distinguishable from its congeners by the following combination of characters:</p><list list-type="order"><list-item><p>Oral papilla strongly protuberant and straight, contrasting with the regularly developed condition in other members of the species group, except in 
                                <italic><tp:taxon-name><tp:taxon-name-part taxon-name-part-type="genus" reg="Cymbasoma">C.</tp:taxon-name-part> <tp:taxon-name-part taxon-name-part-type="species" reg="morii">morii</tp:taxon-name-part></tp:taxon-name></italic>, in which it is posteriorly curved.
                            </p></list-item><list-item><p>Conspicuous, medially convergent forehead integumental ridges, which are absent in 
                                <italic><tp:taxon-name><tp:taxon-name-part taxon-name-part-type="genus" reg="Cymbasoma">C.</tp:taxon-name-part> <tp:taxon-name-part taxon-name-part-type="species" reg="morii">morii</tp:taxon-name-part></tp:taxon-name></italic>, longitudinally regular pattern in 
                                <italic><tp:taxon-name><tp:taxon-name-part taxon-name-part-type="genus" reg="Cymbasoma">C.</tp:taxon-name-part> <tp:taxon-name-part taxon-name-part-type="species" reg="sinopense">sinopense</tp:taxon-name-part></tp:taxon-name></italic>, shallow and simple transverse pattern in 
                                <italic><tp:taxon-name><tp:taxon-name-part taxon-name-part-type="genus" reg="Cymbasoma">C.</tp:taxon-name-part> <tp:taxon-name-part taxon-name-part-type="species" reg="jinigudira">jinigudira</tp:taxon-name-part></tp:taxon-name></italic>.
                            </p></list-item><list-item><p>Two pairs of well-developed nipple-like processes on anterior dorsal surface, both with shallow concentric reticulation that becomes discernible upon tilting the specimen; within the species group this character appears unique, although a similar condition has been described in the Mexican 
                                <italic><tp:taxon-name><tp:taxon-name-part taxon-name-part-type="genus" reg="Cymbasoma">C.</tp:taxon-name-part> <tp:taxon-name-part taxon-name-part-type="species" reg="quintanarroense">quintanarroense</tp:taxon-name-part></tp:taxon-name></italic> Suárez-Morales, 1994, which was originally described as belonging to the genus 
                                <italic><tp:taxon-name><tp:taxon-name-part taxon-name-part-type="genus" reg="Thaumaleus">Thaumaleus</tp:taxon-name-part></tp:taxon-name></italic> (<xref ref-type="bibr" rid="B21">Suárez-Morales 1994</xref>).
                            </p></list-item><list-item><p>Wide, transverse, belt-like striae, faint and shallow on anterior 2/5 of cephalothorax, shared only with 
                                <italic><tp:taxon-name><tp:taxon-name-part taxon-name-part-type="genus" reg="Cymbasoma">C.</tp:taxon-name-part> <tp:taxon-name-part taxon-name-part-type="species" reg="belizense">belizense</tp:taxon-name-part></tp:taxon-name></italic> within the species group; distinguishingly, unlike 
                                <italic><tp:taxon-name><tp:taxon-name-part taxon-name-part-type="genus" reg="Cymbasoma">C.</tp:taxon-name-part> <tp:taxon-name-part taxon-name-part-type="species" reg="belizense">belizense</tp:taxon-name-part></tp:taxon-name></italic>, the new species is uniquely characterized by a distinct transverse and ventral constriction of the cephalothorax at this same level; in addition, a similar but narrower belt-like striation is present in the Mexican 
                                <italic><tp:taxon-name><tp:taxon-name-part taxon-name-part-type="genus" reg="Cymbasoma">C.</tp:taxon-name-part> <tp:taxon-name-part taxon-name-part-type="species" reg="boxshalli">boxshalli</tp:taxon-name-part></tp:taxon-name></italic> Suárez-Morales, 1993, originally described as 
                                <italic><tp:taxon-name><tp:taxon-name-part taxon-name-part-type="genus" reg="Thaumaleus">Thaumaleus</tp:taxon-name-part> <tp:taxon-name-part taxon-name-part-type="species" reg="boxshalli">boxshalli</tp:taxon-name-part></tp:taxon-name></italic> (<xref ref-type="bibr" rid="B20">Suárez-Morales 1993</xref>).
                            </p></list-item><list-item><p>Rounded ventral process between antennules, which is absent in 
                                <italic><tp:taxon-name><tp:taxon-name-part taxon-name-part-type="genus" reg="Cymbasoma">C.</tp:taxon-name-part> <tp:taxon-name-part taxon-name-part-type="species" reg="morii">morii</tp:taxon-name-part></tp:taxon-name></italic> and 
                                <italic><tp:taxon-name><tp:taxon-name-part taxon-name-part-type="genus" reg="Cymbasoma">C.</tp:taxon-name-part> <tp:taxon-name-part taxon-name-part-type="species" reg="jinigudira">jinigudira</tp:taxon-name-part></tp:taxon-name></italic>, but shell-like in 
                                <italic><tp:taxon-name><tp:taxon-name-part taxon-name-part-type="genus" reg="Cymbasoma">C.</tp:taxon-name-part> <tp:taxon-name-part taxon-name-part-type="species" reg="sinopense">sinopense</tp:taxon-name-part></tp:taxon-name></italic>.
                            </p></list-item><list-item><p>Armature of the outer lobe of leg 5, with all three setae being heavily plumose and the innermost seta not reaching the half-length of outer two. The strongly plumose condition is shared only with 
                                <italic><tp:taxon-name><tp:taxon-name-part taxon-name-part-type="genus" reg="Cymbasoma">C.</tp:taxon-name-part> <tp:taxon-name-part taxon-name-part-type="species" reg="longispinosum">longispinosum</tp:taxon-name-part></tp:taxon-name></italic>; this contrasts with the sparsely plumose setae in 
                                <italic><tp:taxon-name><tp:taxon-name-part taxon-name-part-type="genus" reg="Cymbasoma">C.</tp:taxon-name-part> <tp:taxon-name-part taxon-name-part-type="species" reg="chelemense">chelemense</tp:taxon-name-part></tp:taxon-name></italic>, 
                                <italic><tp:taxon-name><tp:taxon-name-part taxon-name-part-type="genus" reg="Cymbasoma">C.</tp:taxon-name-part> <tp:taxon-name-part taxon-name-part-type="species" reg="californiense">californiense</tp:taxon-name-part></tp:taxon-name></italic>, and 
                                <italic><tp:taxon-name><tp:taxon-name-part taxon-name-part-type="genus" reg="Cymbasoma">C.</tp:taxon-name-part> <tp:taxon-name-part taxon-name-part-type="species" reg="sinopense">sinopense</tp:taxon-name-part></tp:taxon-name></italic>, and with the naked setae in 
                                <italic><tp:taxon-name><tp:taxon-name-part taxon-name-part-type="genus" reg="Cymbasoma">C.</tp:taxon-name-part> <tp:taxon-name-part taxon-name-part-type="species" reg="morii">morii</tp:taxon-name-part></tp:taxon-name></italic>, 
                                <italic><tp:taxon-name><tp:taxon-name-part taxon-name-part-type="genus" reg="Cymbasoma">C.</tp:taxon-name-part> <tp:taxon-name-part taxon-name-part-type="species" reg="jinigudira">jinigudira</tp:taxon-name-part></tp:taxon-name></italic>, and 
                                <italic><tp:taxon-name><tp:taxon-name-part taxon-name-part-type="genus" reg="Cymbasoma">C.</tp:taxon-name-part> <tp:taxon-name-part taxon-name-part-type="species" reg="belizense">belizense</tp:taxon-name-part></tp:taxon-name></italic>.
                            </p></list-item></list><p>Additionally, <italic><tp:taxon-name><tp:taxon-name-part taxon-name-part-type="genus" reg="Cymbasoma">C.</tp:taxon-name-part> <tp:taxon-name-part taxon-name-part-type="species" reg="stricturum">stricturum</tp:taxon-name-part></tp:taxon-name></italic> sp. nov. is among the largest members within the species-group based on key morphometric parameters: total body length (2.38 mm), cephalothorax–body length ratio (71%), and ovigerous spine length/body length ratio (1.7×). Notably, the plumose setae of legs 1–5 exhibit the most strongly developed observed among the known members of this species-group. Taken together, these characters confirm the recognition of <italic><tp:taxon-name><tp:taxon-name-part taxon-name-part-type="genus" reg="Cymbasoma">Cymbasoma</tp:taxon-name-part> <tp:taxon-name-part taxon-name-part-type="species" reg="stricturum">stricturum</tp:taxon-name-part></tp:taxon-name></italic> sp. nov. as a valid new species of <italic><tp:taxon-name><tp:taxon-name-part taxon-name-part-type="genus" reg="Cymbasoma">Cymbasoma</tp:taxon-name-part></tp:taxon-name></italic>.</p><p>To facilitate interspecific comparisons, we critically re-evaluated the published diagnostic characters (Table <xref ref-type="table" rid="T2">2</xref>) and synthesized a revised diagnostic key (<xref ref-type="bibr" rid="B31">Üstün et al. 2014</xref>; <xref ref-type="bibr" rid="B30">Suárez-Morales et al. 2020</xref>). Characters unverifiable from literature—notably the exopod/endopod length ratio of leg 5—were excluded. Illustrations of dissected fifth legs are rare, and the legs are usually depicted in situ from different angles.</p><table-wrap id="T2" position="float" orientation="portrait"><label>Table 2.</label><caption><p>Comparative morphological and morphometric features of females of <italic><tp:taxon-name><tp:taxon-name-part taxon-name-part-type="genus" reg="Cymbasoma">Cymbasoma</tp:taxon-name-part> <tp:taxon-name-part taxon-name-part-type="species" reg="stricturum">stricturum</tp:taxon-name-part></tp:taxon-name></italic> sp. nov. and related species in the <italic><tp:taxon-name><tp:taxon-name-part taxon-name-part-type="genus" reg="Cymbasoma">Cymbasoma</tp:taxon-name-part> <tp:taxon-name-part taxon-name-part-type="species" reg="longispinosum">longispinosum</tp:taxon-name-part></tp:taxon-name></italic> species-group. Sequence from A to E: <italic><tp:taxon-name><tp:taxon-name-part taxon-name-part-type="genus" reg="Cymbasoma">C.</tp:taxon-name-part> <tp:taxon-name-part taxon-name-part-type="species" reg="longispinosum">longispinosum</tp:taxon-name-part></tp:taxon-name></italic> s.str., <tp:taxon-name><tp:taxon-name-part taxon-name-part-type="genus" reg="Cymbasoma">C.</tp:taxon-name-part> <tp:taxon-name-part taxon-name-part-type="uncertainty-rank">cf.</tp:taxon-name-part> <tp:taxon-name-part taxon-name-part-type="species" reg="longispinosum">longispinosum</tp:taxon-name-part></tp:taxon-name>, <italic><tp:taxon-name><tp:taxon-name-part taxon-name-part-type="genus" reg="Cymbasoma">C.</tp:taxon-name-part> <tp:taxon-name-part taxon-name-part-type="species" reg="morii">morii</tp:taxon-name-part></tp:taxon-name></italic>, <italic><tp:taxon-name><tp:taxon-name-part taxon-name-part-type="genus" reg="Cymbasoma">C.</tp:taxon-name-part> <tp:taxon-name-part taxon-name-part-type="species" reg="chelemense">chelemense</tp:taxon-name-part></tp:taxon-name></italic>, <italic><tp:taxon-name><tp:taxon-name-part taxon-name-part-type="genus" reg="Cymbasoma">C.</tp:taxon-name-part> <tp:taxon-name-part taxon-name-part-type="species" reg="californiense">californiense</tp:taxon-name-part></tp:taxon-name></italic>.</p></caption><table id="TID0EBZAG" rules="all"><tbody><tr><th rowspan="2" colspan="1">Character</th><th rowspan="1" colspan="10">Species</th></tr><tr><th rowspan="1" colspan="1">A</th><th rowspan="1" colspan="1">B</th><th rowspan="1" colspan="1">C</th><th rowspan="1" colspan="1">D</th><th rowspan="1" colspan="1">E</th><th rowspan="1" colspan="1">F</th><th rowspan="1" colspan="1">G</th><th rowspan="1" colspan="1">H</th><th rowspan="1" colspan="1">I</th><th rowspan="1" colspan="1">J</th></tr><tr><td rowspan="1" colspan="1">Pair of sensilla on forehead</td><td rowspan="1" colspan="1">—</td><td rowspan="1" colspan="1">—</td><td rowspan="1" colspan="1">yes</td><td rowspan="1" colspan="1">yes</td><td rowspan="1" colspan="1">no</td><td rowspan="1" colspan="1">—</td><td rowspan="1" colspan="1">no</td><td rowspan="1" colspan="1">no</td><td rowspan="1" colspan="1">no</td><td rowspan="1" colspan="1">yes</td></tr><tr><td rowspan="1" colspan="1">Cuticular ridges on forehead</td><td rowspan="1" colspan="1">—</td><td rowspan="1" colspan="1">no</td><td rowspan="1" colspan="1">no</td><td rowspan="1" colspan="1">yes</td><td rowspan="1" colspan="1">yes</td><td rowspan="1" colspan="1">no</td><td rowspan="1" colspan="1">yes</td><td rowspan="1" colspan="1">yes</td><td rowspan="1" colspan="1">yes</td><td rowspan="1" colspan="1">yes</td></tr><tr><td rowspan="1" colspan="1">Antennule/body length</td><td rowspan="1" colspan="1">27.7%</td><td rowspan="1" colspan="1">17.4%</td><td rowspan="1" colspan="1">16.3–17%</td><td rowspan="1" colspan="1">14.5%</td><td rowspan="1" colspan="1">17.5%</td><td rowspan="1" colspan="1">16%</td><td rowspan="1" colspan="1">14.6%</td><td rowspan="1" colspan="1">17%</td><td rowspan="1" colspan="1">22%</td><td rowspan="1" colspan="1">17%</td></tr><tr><td rowspan="1" colspan="1">Relative length of last antennular segment</td><td rowspan="1" colspan="1">—</td><td rowspan="1" colspan="1">50%</td><td rowspan="1" colspan="1">51%</td><td rowspan="1" colspan="1">51%</td><td rowspan="1" colspan="1">51%</td><td rowspan="1" colspan="1">51%</td><td rowspan="1" colspan="1">46%</td><td rowspan="1" colspan="1">49.6%</td><td rowspan="1" colspan="1">51.2%</td><td rowspan="1" colspan="1">45.8%</td></tr><tr><td rowspan="1" colspan="1">Ventral process present between antennules</td><td rowspan="1" colspan="1">—</td><td rowspan="1" colspan="1">yes</td><td rowspan="1" colspan="1">no</td><td rowspan="1" colspan="1">no</td><td rowspan="1" colspan="1">no</td><td rowspan="1" colspan="1">yes</td><td rowspan="1" colspan="1">yes</td><td rowspan="1" colspan="1">no</td><td rowspan="1" colspan="1">no</td><td rowspan="1" colspan="1">yes</td></tr><tr><td rowspan="1" colspan="1">Cephalothorax/total body length</td><td rowspan="1" colspan="1">—</td><td rowspan="1" colspan="1">64%</td><td rowspan="1" colspan="1">66–73%</td><td rowspan="1" colspan="1">68%</td><td rowspan="1" colspan="1">65%</td><td rowspan="1" colspan="1">71%</td><td rowspan="1" colspan="1">70%</td><td rowspan="1" colspan="1">69%</td><td rowspan="1" colspan="1">64%</td><td rowspan="1" colspan="1">71%</td></tr><tr><td rowspan="1" colspan="1">Wide transverse belt-like striae on cephalothorax</td><td rowspan="1" colspan="1">no</td><td rowspan="1" colspan="1">—</td><td rowspan="1" colspan="1">no</td><td rowspan="1" colspan="1">no</td><td rowspan="1" colspan="1">no</td><td rowspan="1" colspan="1">no</td><td rowspan="1" colspan="1">no</td><td rowspan="1" colspan="1">no</td><td rowspan="1" colspan="1">yes</td><td rowspan="1" colspan="1">yes</td></tr><tr><td rowspan="1" colspan="1">Oral papilla’s position along cephalothorax</td><td rowspan="1" colspan="1">15%</td><td rowspan="1" colspan="1">—</td><td rowspan="1" colspan="1">18–22%</td><td rowspan="1" colspan="1">19%</td><td rowspan="1" colspan="1">21%</td><td rowspan="1" colspan="1">17%</td><td rowspan="1" colspan="1">18%</td><td rowspan="1" colspan="1">17%</td><td rowspan="1" colspan="1">20%</td><td rowspan="1" colspan="1">20%</td></tr><tr><td rowspan="1" colspan="1">Cuticular ridges on genital double-somite</td><td rowspan="1" colspan="1">no</td><td rowspan="1" colspan="1">no</td><td rowspan="1" colspan="1">yes</td><td rowspan="1" colspan="1">yes</td><td rowspan="1" colspan="1">yes</td><td rowspan="1" colspan="1">yes</td><td rowspan="1" colspan="1">yes</td><td rowspan="1" colspan="1">yes</td><td rowspan="1" colspan="1">yes</td><td rowspan="1" colspan="1">yes</td></tr><tr><td rowspan="1" colspan="1">Posterior margin of genital double-somite straight in dorsal view</td><td rowspan="1" colspan="1">—</td><td rowspan="1" colspan="1">yes</td><td rowspan="1" colspan="1">no</td><td rowspan="1" colspan="1">yes</td><td rowspan="1" colspan="1">yes</td><td rowspan="1" colspan="1">no</td><td rowspan="1" colspan="1">yes</td><td rowspan="1" colspan="1">—</td><td rowspan="1" colspan="1">yes</td><td rowspan="1" colspan="1">yes</td></tr><tr><td rowspan="1" colspan="1">Genital double-somite with ventral anterior protuberance</td><td rowspan="1" colspan="1">yes</td><td rowspan="1" colspan="1">—</td><td rowspan="1" colspan="1">yes</td><td rowspan="1" colspan="1">yes</td><td rowspan="1" colspan="1">no</td><td rowspan="1" colspan="1">—</td><td rowspan="1" colspan="1">yes</td><td rowspan="1" colspan="1">no</td><td rowspan="1" colspan="1">no</td><td rowspan="1" colspan="1">yes</td></tr><tr><td rowspan="1" colspan="1">Genital double somite/anal somite length</td><td rowspan="1" colspan="1">—</td><td rowspan="1" colspan="1">2.2×</td><td rowspan="1" colspan="1">2×</td><td rowspan="1" colspan="1">1.7×</td><td rowspan="1" colspan="1">2×</td><td rowspan="1" colspan="1">1.8×</td><td rowspan="1" colspan="1">2×</td><td rowspan="1" colspan="1">—</td><td rowspan="1" colspan="1">—</td><td rowspan="1" colspan="1">1.6×</td></tr><tr><td rowspan="1" colspan="1">Ovigerous spines length/total length</td><td rowspan="1" colspan="1">1.43×</td><td rowspan="1" colspan="1">1.6×</td><td rowspan="1" colspan="1">1.5–2.4×</td><td rowspan="1" colspan="1">1.1–1.38×</td><td rowspan="1" colspan="1">1.3–1.43×</td><td rowspan="1" colspan="1">1.1×</td><td rowspan="1" colspan="1">1.8×</td><td rowspan="1" colspan="1">1.5×</td><td rowspan="1" colspan="1">—</td><td rowspan="1" colspan="1">1.7×</td></tr><tr><td rowspan="1" colspan="1">Point of bifurcation of ovigerous spines at distal end of caudal rami</td><td rowspan="1" colspan="1">no</td><td rowspan="1" colspan="1">no</td><td rowspan="1" colspan="1">yes</td><td rowspan="1" colspan="1">yes</td><td rowspan="1" colspan="1">yes</td><td rowspan="1" colspan="1">no</td><td rowspan="1" colspan="1">yes</td><td rowspan="1" colspan="1">yes</td><td rowspan="1" colspan="1">yes</td><td rowspan="1" colspan="1">yes</td></tr><tr><td rowspan="1" colspan="1">Protuberance on outer margin of leg 5 outer lobe</td><td rowspan="1" colspan="1">—</td><td rowspan="1" colspan="1">no</td><td rowspan="1" colspan="1">no</td><td rowspan="1" colspan="1">yes</td><td rowspan="1" colspan="1">yes</td><td rowspan="1" colspan="1">no</td><td rowspan="1" colspan="1">yes</td><td rowspan="1" colspan="1">yes</td><td rowspan="1" colspan="1">yes</td><td rowspan="1" colspan="1">no</td></tr><tr><td rowspan="1" colspan="1">Innermost seta of outer lobe on leg 5 shorter than others</td><td rowspan="1" colspan="1">yes</td><td rowspan="1" colspan="1">—</td><td rowspan="1" colspan="1">yes</td><td rowspan="1" colspan="1">yes</td><td rowspan="1" colspan="1">yes</td><td rowspan="1" colspan="1">yes</td><td rowspan="1" colspan="1">yes</td><td rowspan="1" colspan="1">yes</td><td rowspan="1" colspan="1">yes</td><td rowspan="1" colspan="1">yes</td></tr><tr><td rowspan="1" colspan="1">Innermost seta of outer lobe on leg 5 less than 50% of the others</td><td rowspan="1" colspan="1">no</td><td rowspan="1" colspan="1">—</td><td rowspan="1" colspan="1">yes</td><td rowspan="1" colspan="1">no</td><td rowspan="1" colspan="1">yes</td><td rowspan="1" colspan="1">*</td><td rowspan="1" colspan="1">no</td><td rowspan="1" colspan="1">yes</td><td rowspan="1" colspan="1">yes</td><td rowspan="1" colspan="1">yes</td></tr><tr><td rowspan="1" colspan="1">Total body length [mm]</td><td rowspan="1" colspan="1">2.3–3.16</td><td rowspan="1" colspan="1">1.8–2.4</td><td rowspan="1" colspan="1">1.9–3.2</td><td rowspan="1" colspan="1">2.3</td><td rowspan="1" colspan="1">2.1</td><td rowspan="1" colspan="1">1.78</td><td rowspan="1" colspan="1">2.5</td><td rowspan="1" colspan="1">2.82</td><td rowspan="1" colspan="1">2.33</td><td rowspan="1" colspan="1">2.37</td></tr></tbody></table><table-wrap-foot><fn><p>– means no data. * means no data available from original description; it is mentioned that the inner seta is about half the length of the other two.</p></fn></table-wrap-foot></table-wrap></tp:treatment-sec><ref-list><ref id="B9"><mixed-citation xmlns:xlink="http://www.w3.org/1999/xlink" xlink:type="simple"><person-group><name name-style="western"><surname>Grygier</surname><given-names>MJ</given-names></name><name name-style="western"><surname>Ohtsuka</surname><given-names>S</given-names></name></person-group> (<year>1995</year>) Sem observation of the nauplius of <italic><tp:taxon-name><tp:taxon-name-part taxon-name-part-type="genus">Monstrilla</tp:taxon-name-part> <tp:taxon-name-part taxon-name-part-type="species">hamatapex</tp:taxon-name-part></tp:taxon-name></italic>, new species, from Japan and an example of upgraded descriptive standards for monstrilloid copepods. Journal of Crustacean Biology 15(4): e703. <ext-link xlink:href="10.2307/1548820" ext-link-type="doi" xlink:type="simple">https://doi.org/10.2307/1548820</ext-link></mixed-citation></ref><ref id="B10"><mixed-citation xmlns:xlink="http://www.w3.org/1999/xlink" xlink:type="simple"><person-group><name name-style="western"><surname>Huys</surname><given-names>R</given-names></name><name name-style="western"><surname>Boxshall</surname><given-names>GA</given-names></name></person-group> (<year>1991</year>) <source>Copepod Evolution.</source><publisher-name>The Ray Society</publisher-name>, <publisher-loc>London</publisher-loc>, <size units="page">468 pp</size>.</mixed-citation></ref><ref id="B1"><mixed-citation xmlns:xlink="http://www.w3.org/1999/xlink" xlink:type="simple"><person-group><name name-style="western"><surname>Benz</surname><given-names>GW</given-names></name></person-group> (<year>2005</year>) <article-title>An introduction to copepod diversity.</article-title><source>The Journal of Parasitology</source><volume>91</volume>(<issue>6</issue>): <fpage>1512</fpage>–<lpage>1513</lpage>. <ext-link xlink:href="10.1645/0022-3395-91.6.1512" ext-link-type="doi" xlink:type="simple">https://doi.org/10.1645/0022-3395-91.6.1512</ext-link></mixed-citation></ref><ref id="B22"><mixed-citation xmlns:xlink="http://www.w3.org/1999/xlink" xlink:type="simple"><person-group><name name-style="western"><surname>Suárez-Morales</surname><given-names>E</given-names></name></person-group> (<year>2011</year>) Diversity of the <tp:taxon-name><tp:taxon-name-part taxon-name-part-type="order">Monstrilloida</tp:taxon-name-part></tp:taxon-name> (<tp:taxon-name><tp:taxon-name-part taxon-name-part-type="subphylum">Crustacea</tp:taxon-name-part></tp:taxon-name>: <tp:taxon-name><tp:taxon-name-part taxon-name-part-type="subclass">Copepoda</tp:taxon-name-part></tp:taxon-name>). PLoS ONE 6(8): e22915. <ext-link xlink:href="10.1371/journal.pone.0022915" ext-link-type="doi" xlink:type="simple">https://doi.org/10.1371/journal.pone.0022915</ext-link></mixed-citation></ref><ref id="B8"><mixed-citation xmlns:xlink="http://www.w3.org/1999/xlink" xlink:type="simple"><person-group><name name-style="western"><surname>Grygier</surname><given-names>MJ</given-names></name></person-group> (<year>1994</year>) <article-title>Nomenclature, redescription, and new record from Okinawa of <italic><tp:taxon-name><tp:taxon-name-part taxon-name-part-type="genus">Cymbasoma</tp:taxon-name-part> <tp:taxon-name-part taxon-name-part-type="species">morii</tp:taxon-name-part></tp:taxon-name></italic> Sekiguchi,1982 (<tp:taxon-name><tp:taxon-name-part taxon-name-part-type="order">Monstrilloida</tp:taxon-name-part></tp:taxon-name>).</article-title><source>Hydrobiologia</source><volume>292</volume>(<issue>1</issue>): <fpage>23</fpage>–<lpage>29</lpage>. <ext-link xlink:href="10.1007/BF00229919" ext-link-type="doi" xlink:type="simple">https://doi.org/10.1007/BF00229919</ext-link></mixed-citation></ref><ref id="B31"><mixed-citation xmlns:xlink="http://www.w3.org/1999/xlink" xlink:type="simple"><person-group><name name-style="western"><surname>Üstün</surname><given-names>F</given-names></name><name name-style="western"><surname>Terbiyik</surname><given-names>Kurt T</given-names></name><name name-style="western"><surname>Suárez-Morales</surname><given-names>E</given-names></name></person-group> (<year>2014</year>) <article-title>A new species of <italic><tp:taxon-name><tp:taxon-name-part taxon-name-part-type="genus">Cymbasoma</tp:taxon-name-part></tp:taxon-name></italic> (<tp:taxon-name><tp:taxon-name-part taxon-name-part-type="subclass">Copepoda</tp:taxon-name-part></tp:taxon-name>, <tp:taxon-name><tp:taxon-name-part taxon-name-part-type="order">Monstrilloida</tp:taxon-name-part></tp:taxon-name>) from the Northern Coast of Turkey (Black Sea) with comments on the <italic><tp:taxon-name><tp:taxon-name-part taxon-name-part-type="genus">C.</tp:taxon-name-part> <tp:taxon-name-part taxon-name-part-type="species">longispinosum</tp:taxon-name-part></tp:taxon-name></italic> species-group.</article-title><source>Crustaceana</source><volume>87</volume>(<issue>11–12</issue>): <fpage>1393</fpage>–<lpage>1410</lpage>. <ext-link xlink:href="10.1163/15685403-00003363" ext-link-type="doi" xlink:type="simple">https://doi.org/10.1163/15685403-00003363</ext-link></mixed-citation></ref><ref id="B30"><mixed-citation xmlns:xlink="http://www.w3.org/1999/xlink" xlink:type="simple"><person-group><name name-style="western"><surname>Suárez-Morales</surname><given-names>E</given-names></name><name name-style="western"><surname>Vásquez-Yeomans</surname><given-names>L</given-names></name><name name-style="western"><surname>Santoya</surname><given-names>L</given-names></name></person-group> (<year>2020</year>) A new species of the <italic><tp:taxon-name><tp:taxon-name-part taxon-name-part-type="genus">Cymbasoma</tp:taxon-name-part> <tp:taxon-name-part taxon-name-part-type="species">longispinosum</tp:taxon-name-part></tp:taxon-name></italic> species-group (<tp:taxon-name><tp:taxon-name-part taxon-name-part-type="subclass">Copepoda</tp:taxon-name-part></tp:taxon-name>: <tp:taxon-name><tp:taxon-name-part taxon-name-part-type="order">Monstrilloida</tp:taxon-name-part></tp:taxon-name>) from Belize, western Caribbean. Revista Mexicana de Biodiversidad 91: e913176. <ext-link xlink:href="10.22201/ib.20078706e.2020.91.3176" ext-link-type="doi" xlink:type="simple">https://doi.org/10.22201/ib.20078706e.2020.91.3176</ext-link></mixed-citation></ref><ref id="B2"><mixed-citation xmlns:xlink="http://www.w3.org/1999/xlink" xlink:type="simple"><person-group><name name-style="western"><surname>Bourne</surname><given-names>GC</given-names></name></person-group> (<year>1890</year>) Notes on the genus <italic><tp:taxon-name><tp:taxon-name-part taxon-name-part-type="genus">Monstrilla</tp:taxon-name-part></tp:taxon-name></italic>, Dana. Journal of Cell Science s2-30: 565–578. <ext-link xlink:href="10.1242/jcs.s2-30.120.565" ext-link-type="doi" xlink:type="simple">https://doi.org/10.1242/jcs.s2-30.120.565</ext-link></mixed-citation></ref><ref id="B7"><mixed-citation xmlns:xlink="http://www.w3.org/1999/xlink" xlink:type="simple"><person-group><name name-style="western"><surname>Giesbrecht</surname><given-names>W</given-names></name></person-group> (<year>1893</year>) <article-title>Systematik und Faunistik der pelagischen Copepoden des Golfes von Neapel und der angrenzenden Meeres-Abschnitte.</article-title><source>Fauna und Flora des Golfes Neapel</source><volume>19</volume>: <fpage>1</fpage>–<lpage>831</lpage>. <ext-link xlink:href="10.5962/bhl.title.913" ext-link-type="doi" xlink:type="simple">https://doi.org/10.5962/bhl.title.913</ext-link></mixed-citation></ref><ref id="B17"><mixed-citation xmlns:xlink="http://www.w3.org/1999/xlink" xlink:type="simple"><person-group><name name-style="western"><surname>Rose</surname><given-names>M</given-names></name></person-group> (<year>1933</year>) <article-title>Copépodes pélagiques.</article-title><source>Faune de France</source><volume>26</volume>: <fpage>1</fpage>–<lpage>374</lpage>.</mixed-citation></ref><ref id="B3"><mixed-citation xmlns:xlink="http://www.w3.org/1999/xlink" xlink:type="simple"><person-group><name name-style="western"><surname>Dakin</surname><given-names>WJ</given-names></name><name name-style="western"><surname>Colefax</surname><given-names>AN</given-names></name></person-group> (<year>1940</year>) <article-title>The plankton of the Australian coastal waters of New South Wales. Publications of the University of Sydney, Department of Zoology.</article-title><source>Monographs</source><volume>1</volume>: <fpage>1</fpage>–<lpage>303</lpage>.</mixed-citation></ref><ref id="B33"><mixed-citation xmlns:xlink="http://www.w3.org/1999/xlink" xlink:type="simple"><person-group><name name-style="western"><surname>Wilson</surname><given-names>CB</given-names></name></person-group> (<year>1950</year>) <article-title>Contributions to the biology of the Philippin Archipelago and adjacent regions. Copepods gathered by the United States Fisheries Steamer “Albatross” from 1887 to 1909, chiefly in the Pacific Ocean.</article-title><source>Bulletin – United States National Museum</source><volume>100</volume>: <fpage>141</fpage>–<lpage>441</lpage>.</mixed-citation></ref><ref id="B15"><mixed-citation xmlns:xlink="http://www.w3.org/1999/xlink" xlink:type="simple"><person-group><name name-style="western"><surname>Marques</surname><given-names>E</given-names></name></person-group> (<year>1961</year>) <article-title>Copépodes da Guiné Portuguesa. III: Contribuição para o seu conhecimento. Memórias da Junta de Investigações do Ultramar, Lisboa.</article-title><source>Estudos de Zoologia</source><volume>23</volume>: <fpage>43</fpage>–<lpage>57</lpage>.</mixed-citation></ref><ref id="B16"><mixed-citation xmlns:xlink="http://www.w3.org/1999/xlink" xlink:type="simple"><person-group><name name-style="western"><surname>Martin-Thompson</surname><given-names>PK</given-names></name></person-group> (<year>1973</year>) <article-title>Occurrence of <italic><tp:taxon-name><tp:taxon-name-part taxon-name-part-type="genus">Cymbasoma</tp:taxon-name-part> <tp:taxon-name-part taxon-name-part-type="species">longispinosum</tp:taxon-name-part></tp:taxon-name></italic> (<tp:taxon-name><tp:taxon-name-part taxon-name-part-type="subclass">Copepoda</tp:taxon-name-part></tp:taxon-name>: <tp:taxon-name><tp:taxon-name-part taxon-name-part-type="order">Monstrilloida</tp:taxon-name-part></tp:taxon-name>) from the Indian Seas.</article-title><source>Journal of the Marine Biological Association of India</source><volume>15</volume>: <fpage>616</fpage>–<lpage>620</lpage>.</mixed-citation></ref><ref id="B4"><mixed-citation xmlns:xlink="http://www.w3.org/1999/xlink" xlink:type="simple"><person-group><name name-style="western"><surname>Dias</surname><given-names>CO</given-names></name></person-group> (<year>1996</year>) <article-title><tp:taxon-name><tp:taxon-name-part taxon-name-part-type="order">Monstrilloida</tp:taxon-name-part></tp:taxon-name> (<tp:taxon-name><tp:taxon-name-part taxon-name-part-type="subclass">Copepoda</tp:taxon-name-part></tp:taxon-name>) off the Brazilian coast.</article-title><source>Hydrobiologia</source><volume>324</volume>(<issue>3</issue>): <fpage>253</fpage>–<lpage>256</lpage>. <ext-link xlink:href="10.1007/BF00016397" ext-link-type="doi" xlink:type="simple">https://doi.org/10.1007/BF00016397</ext-link></mixed-citation></ref><ref id="B5"><mixed-citation xmlns:xlink="http://www.w3.org/1999/xlink" xlink:type="simple"><person-group><name name-style="western"><surname>Dias</surname><given-names>CO</given-names></name><name name-style="western"><surname>Bonecker</surname><given-names>SLC</given-names></name></person-group> (<year>2007</year>) <article-title>New records of <tp:taxon-name><tp:taxon-name-part taxon-name-part-type="order">Monstrilloida</tp:taxon-name-part></tp:taxon-name> Sars, 1901 (<tp:taxon-name><tp:taxon-name-part taxon-name-part-type="subphylum">Crustacea</tp:taxon-name-part></tp:taxon-name>, <tp:taxon-name><tp:taxon-name-part taxon-name-part-type="subclass">Copepoda</tp:taxon-name-part></tp:taxon-name>) on the Brazilian Northeastern coast.</article-title><source>Biota Neotropica</source><volume>7</volume>(<issue>2</issue>): <fpage>281</fpage>–<lpage>285</lpage>. <ext-link xlink:href="10.1590/S1676-06032007000200030" ext-link-type="doi" xlink:type="simple">https://doi.org/10.1590/S1676-06032007000200030</ext-link></mixed-citation></ref><ref id="B11"><mixed-citation xmlns:xlink="http://www.w3.org/1999/xlink" xlink:type="simple"><person-group><name name-style="western"><surname>Leite</surname><given-names>NR</given-names></name><name name-style="western"><surname>Pereira</surname><given-names>LCC</given-names></name><name name-style="western"><surname>Abrunhosa</surname><given-names>F</given-names></name><name name-style="western"><surname>Pires</surname><given-names>MAB</given-names></name><name name-style="western"><surname>da Costa</surname><given-names>RM</given-names></name></person-group> (<year>2010</year>) <article-title>Occurrence of <italic><tp:taxon-name><tp:taxon-name-part taxon-name-part-type="genus">Cymbasoma</tp:taxon-name-part> <tp:taxon-name-part taxon-name-part-type="species">longispinosum</tp:taxon-name-part></tp:taxon-name></italic> bourne, 1890 in the Curuçá River Estuary.</article-title><source>Anais da Academia Brasileira de Ciências</source><volume>82</volume>: <fpage>577</fpage>–<lpage>583</lpage>. <ext-link xlink:href="10.1590/S0001-37652010000300005" ext-link-type="doi" xlink:type="simple">https://doi.org/10.1590/S0001-37652010000300005</ext-link></mixed-citation></ref><ref id="B19"><mixed-citation xmlns:xlink="http://www.w3.org/1999/xlink" xlink:type="simple"><person-group><name name-style="western"><surname>Sekiguchi</surname><given-names>H</given-names></name></person-group> (<year>1982</year>) <article-title>Monstrilloid Copepods from Ago Bay, Central Japan.</article-title><source>Proceedings of the Japan Society of Systematic Zoology</source><volume>22</volume>: <fpage>24</fpage>–<lpage>34</lpage>.</mixed-citation></ref><ref id="B24"><mixed-citation xmlns:xlink="http://www.w3.org/1999/xlink" xlink:type="simple"><person-group><name name-style="western"><surname>Suárez-Morales</surname><given-names>E</given-names></name><name name-style="western"><surname>Escamilla</surname><given-names>JB</given-names></name></person-group> (<year>1997</year>) <article-title>An undescribed monstrilloid copepod (<tp:taxon-name><tp:taxon-name-part taxon-name-part-type="subclass">Copepoda</tp:taxon-name-part></tp:taxon-name>: <tp:taxon-name><tp:taxon-name-part taxon-name-part-type="order">Monstrilloida</tp:taxon-name-part></tp:taxon-name>) from the northern Yucatán Peninsula, Mexico.</article-title><source>Bulletin of Marine Science</source><volume>61</volume>: <fpage>539</fpage>–<lpage>547</lpage>.</mixed-citation></ref><ref id="B29"><mixed-citation xmlns:xlink="http://www.w3.org/1999/xlink" xlink:type="simple"><person-group><name name-style="western"><surname>Suárez-Morales</surname><given-names>E</given-names></name><name name-style="western"><surname>Palomares-García</surname><given-names>R</given-names></name></person-group> (<year>1998</year>) <article-title><italic><tp:taxon-name><tp:taxon-name-part taxon-name-part-type="genus">Cymbasoma</tp:taxon-name-part> <tp:taxon-name-part taxon-name-part-type="species">californiense</tp:taxon-name-part></tp:taxon-name></italic>, a new monstrilloid (<tp:taxon-name><tp:taxon-name-part taxon-name-part-type="subphylum">Crustacea</tp:taxon-name-part></tp:taxon-name>: <tp:taxon-name><tp:taxon-name-part taxon-name-part-type="subclass">Copepoda</tp:taxon-name-part></tp:taxon-name>: <tp:taxon-name><tp:taxon-name-part taxon-name-part-type="order">Monstrilloida</tp:taxon-name-part></tp:taxon-name>) from Baja California, Mexico.</article-title><source>Proceedings of the Biological Society of Washington</source><volume>112</volume>: <fpage>189</fpage>–<lpage>198</lpage>.</mixed-citation></ref><ref id="B14"><mixed-citation xmlns:xlink="http://www.w3.org/1999/xlink" xlink:type="simple"><person-group><name name-style="western"><surname>Mageed</surname><given-names>AAA</given-names></name></person-group> (<year>2010</year>) <article-title><italic><tp:taxon-name><tp:taxon-name-part taxon-name-part-type="genus">Cymbasoma</tp:taxon-name-part> <tp:taxon-name-part taxon-name-part-type="species">janetae</tp:taxon-name-part></tp:taxon-name></italic> n. sp., a new monstrilloid (<tp:taxon-name><tp:taxon-name-part taxon-name-part-type="subclass">Copepoda</tp:taxon-name-part></tp:taxon-name>, <tp:taxon-name><tp:taxon-name-part taxon-name-part-type="order">Monstrilloida</tp:taxon-name-part></tp:taxon-name>) from the Gulf of Aqaba (Red Sea, Egypt).</article-title><source>Crustaceana</source><volume>83</volume>(<issue>5</issue>): <fpage>513</fpage>–<lpage>523</lpage>. <ext-link xlink:href="10.1163/156854008X390245" ext-link-type="doi" xlink:type="simple">https://doi.org/10.1163/156854008X390245</ext-link></mixed-citation></ref><ref id="B26"><mixed-citation xmlns:xlink="http://www.w3.org/1999/xlink" xlink:type="simple"><person-group><name name-style="western"><surname>Suárez-Morales</surname><given-names>E</given-names></name><name name-style="western"><surname>McKinnon</surname><given-names>AD</given-names></name></person-group> (<year>2016</year>) <article-title>The Australian <tp:taxon-name><tp:taxon-name-part taxon-name-part-type="order">Monstrilloida</tp:taxon-name-part></tp:taxon-name> (<tp:taxon-name><tp:taxon-name-part taxon-name-part-type="subphylum">Crustacea</tp:taxon-name-part></tp:taxon-name>: <tp:taxon-name><tp:taxon-name-part taxon-name-part-type="subclass">Copepoda</tp:taxon-name-part></tp:taxon-name>) II. <italic><tp:taxon-name><tp:taxon-name-part taxon-name-part-type="genus">Cymbasoma</tp:taxon-name-part></tp:taxon-name></italic> Thompson, 1888.</article-title><source>Zootaxa</source><volume>4102</volume>: <fpage>1</fpage>–<lpage>129</lpage>. <ext-link xlink:href="10.11646/zootaxa.4102.1.1" ext-link-type="doi" xlink:type="simple">https://doi.org/10.11646/zootaxa.4102.1.1</ext-link></mixed-citation></ref><ref id="B21"><mixed-citation xmlns:xlink="http://www.w3.org/1999/xlink" xlink:type="simple"><person-group><name name-style="western"><surname>Suárez-Morales</surname><given-names>E</given-names></name></person-group> (<year>1994</year>) <article-title><italic><tp:taxon-name><tp:taxon-name-part taxon-name-part-type="genus">Thaumaleus</tp:taxon-name-part> <tp:taxon-name-part taxon-name-part-type="species">quintanarooensis</tp:taxon-name-part></tp:taxon-name></italic>, a new monstrilloid copepod from the Mexican coasts of the Caribbean Sea.</article-title><source>Bulletin of Marine Science</source><volume>54</volume>: <fpage>381</fpage>–<lpage>384</lpage>.</mixed-citation></ref><ref id="B20"><mixed-citation xmlns:xlink="http://www.w3.org/1999/xlink" xlink:type="simple"><person-group><name name-style="western"><surname>Suárez-Morales</surname><given-names>E</given-names></name></person-group> (<year>1993</year>) <article-title>A new species of <italic><tp:taxon-name><tp:taxon-name-part taxon-name-part-type="genus">Thaumaleus</tp:taxon-name-part></tp:taxon-name></italic> (<tp:taxon-name><tp:taxon-name-part taxon-name-part-type="subclass">Copepoda</tp:taxon-name-part></tp:taxon-name>, <tp:taxon-name><tp:taxon-name-part taxon-name-part-type="order">Monstrilloida</tp:taxon-name-part></tp:taxon-name>) from the eastern coast of the Yucatan Peninsula, Mexico.</article-title><source>Crustaceana</source><volume>64</volume>(<issue>1</issue>): <fpage>85</fpage>–<lpage>89</lpage>. <ext-link xlink:href="10.1163/156854093X00090" ext-link-type="doi" xlink:type="simple">https://doi.org/10.1163/156854093X00090</ext-link></mixed-citation></ref></ref-list></tp:taxon-treatment>
